# Supplementary material for: Hotspots, Population Turnover and Long‐Term Data: Ecological Insights From a Short‐Lived Frog
Source: Ecol Evol. 2025 Dec 2;15(12):e72569. doi: 10.1002/ece3.72569 (PMC12670132; doi:10.1002/ece3.72569)
Supplement: Supplementary file 1 — Table S1: Single season occupancy models examining the influence of time of day, Julian day (JD). [file ECE3-15-e72569-s003.xlsx]

## Sheet: Sheet1
Table S1. Single season occupancy models examining the influence of time of day, Julian day (JD)
and air temperature on detection probability of Blanchard's cricket frog for each year individually.
Each of these variables appears in top models in all years (within 2 AIC units of the top model).
2006
Model	AIC	deltaAIC	AIC wgt	Model Likelihood	no.Par.	-2 log likelihood
psi(.),p(time)	132.31	0	0.3797	1	3	126.31
psi(.),p(time,JD)	132.99	0.68	0.2703	0.7118	4	124.99
psi(.),p(time,temp)	133.34	1.03	0.2269	0.5975	4	125.34
psi(.),p(time,temp,JD)	134.83	2.52	0.1077	0.2837	5	124.83
psi(.),p(JD)	140.61	8.3	0.006	0.0158	3	134.61
psi(.),p(.)	141.29	8.98	0.0043	0.0112	2	137.29
psi(.),p(temp,JD)	141.64	9.33	0.0036	0.0094	4	133.64
psi(.),p(temp)	143.19	10.88	0.0016	0.0043	3	137.19
2007
Model	AIC	deltaAIC	AIC wgt	Model Likelihood	no.Par.	-2 log likelihood
psi(.),p(JD,temp)	139.11	0	0.612	1	4	131.11
psi(.),p(JD,temp,time)	140.56	1.45	0.2964	0.4843	5	130.56
psi(.),p(JD,time)	142.91	3.8	0.0915	0.1496	4	134.91
psi(.),p(JD)	161.53	22.42	0	0	3	155.53
psi(.),p(time,temp)	164.49	25.38	0	0	4	156.49
psi(.),p(time)	165.66	26.55	0	0	3	159.66
psi(.),p(.)	178.21	39.1	0	0	2	174.21
psi(.),p(temp)	178.31	39.2	0	0	3	172.31
2008
Model	AIC	deltaAIC	AIC wgt	Model Likelihood	no.Par.	-2 log likelihood
psi(.),p(JD,time,temp)	154.63	0	0.3729	1	5	144.63
psi(.),p(JD)	155.5	0.87	0.2414	0.6473	3	149.5
psi(.),p(JD,time)	155.65	1.02	0.2239	0.6005	4	147.65
psi(.),p(JD,temp)	157.49	2.86	0.0892	0.2393	4	149.49
psi(.),p(temp,time)	158.17	3.54	0.0635	0.1703	4	150.17
psi(.),p(time)	162.06	7.43	0.0091	0.0244	3	156.06
psi(.),p(.)	187	32.37	0	0	2	183
psi(.),p(temp)	188.68	34.05	0	0	3	182.68
2017
Model	AIC	deltaAIC	AIC wgt	Model Likelihood	no.Par.	-2 log likelihood
psi(.),p(temp,time)	137.37	0	0.5529	1	4	129.37
psi(.),p(temp,time,JD)	138.24	0.87	0.3579	0.6473	5	128.24
psi(.),p(JD,time)	142.24	4.87	0.0484	0.0876	4	134.24
psi(.),p(.)	145.09	7.72	0.0116	0.0211	2	141.09
psi(.),p(temp)	145.23	7.86	0.0109	0.0196	3	139.23
psi(.),p(JD)	145.76	8.39	0.0083	0.0151	3	139.76
psi(.),p(time)	146.51	9.14	0.0057	0.0104	3	140.51
psi(.),p(temp,JD)	147.15	9.78	0.0042	0.0075	4	139.15
2018
Model	AIC	deltaAIC	AIC wgt	Model Likelihood	no.Par.	-2 log likelihood
psi(.),p(JD,temp)	159.35	0	0.4063	1	4	151.35
psi(.),p(JD,time)	161.11	1.76	0.1685	0.4148	4	153.11
psi(.),p(JD,temp,time)	161.33	1.98	0.151	0.3716	5	151.33
psi(.),p(JD)	162.13	2.78	0.1012	0.2491	3	156.13
psi(.),p(time)	162.65	3.3	0.078	0.192	3	156.65
psi(.),p(.)	163.96	4.61	0.0405	0.0998	2	159.96
psi(.),p(time,temp)	164.02	4.67	0.0393	0.0968	4	156.02
psi(.),p(temp)	165.93	6.58	0.0151	0.0373	3	159.93
2019
Model	AIC	deltaAIC	AIC wgt	Model Likelihood	no.Par.	-2 log likelihood
psi(.),p(temp,JD,time)	109.69	0	0.5072	1	5	99.69
psi(.),p(temp,JD)	110.63	0.94	0.317	0.625	4	102.63
psi(.),p(temp)	112.7	3.01	0.1126	0.222	3	106.7
psi(.),p(temp,time)	114.39	4.7	0.0484	0.0954	4	106.39
psi(.),p(.)	118.71	9.02	0.0056	0.011	2	114.71
psi(.),p(time)	119.11	9.42	0.0046	0.009	3	113.11
psi(.),p(JD)	120.09	10.4	0.0028	0.0055	3	114.09
psi(.),p(time,JD)	120.95	11.26	0.0018	0.0036	4	112.95
2020
Model	AIC	deltaAIC	AIC wgt	Model Likelihood	no.Par.	-2 log likelihood
psi(.),p(time,temp,JD)	143.93	0	0.4424	1	5	133.93
psi(.),p(time,temp)	145.9	1.97	0.1652	0.3734	4	137.9
psi(.),p(time)	146.05	2.12	0.1533	0.3465	3	140.05
psi(.),p(time,JD)	147.2	3.27	0.0862	0.195	4	139.2
psi(.),p(.)	148.16	4.23	0.0534	0.1206	2	144.16
psi(.),p(JD)	148.23	4.3	0.0515	0.1165	3	142.23
psi(.),p(JD,temp)	149.52	5.59	0.027	0.0611	4	141.52
psi(.),p(temp)	150.03	6.1	0.021	0.0474	3	144.03
2021
Model	AIC	deltaAIC	AIC wgt	Model Likelihood	no.Par.	-2 log likelihood
psi(.),p(JD,temp)	161.02	0	0.2667	1	4	153.02
psi(.),p(JD,temp,time)	161.34	0.32	0.2272	0.8521	5	151.34
psi(.),p(time)	161.59	0.57	0.2005	0.752	3	155.59
psi(.),p(time,temp)	163.09	2.07	0.0947	0.3552	4	155.09
psi(.),p(time,JD)	163.53	2.51	0.076	0.2851	4	155.53
psi(.),p(.)	164.03	3.01	0.0592	0.222	2	160.03
psi(.),p(JD)	164.22	3.2	0.0538	0.2019	3	158.22
psi(.),p(temp)	166.03	5.01	0.0218	0.0817	3	160.03
2022
Model	AIC	deltaAIC	AIC wgt	Model Likelihood	no.Par.	-2 log likelihood
psi(.),p(.)	152.1	0	0.2505	1	2	148.1
psi(.),p(temp)	152.15	0.05	0.2444	0.9753	3	146.15
psi(.),p(temp,time)	153.65	1.55	0.1154	0.4607	4	145.65
psi(.),p(time)	153.8	1.7	0.1071	0.4274	3	147.8
psi(.),p(JD)	153.88	1.78	0.1029	0.4107	3	147.88
psi(.),p(temp,JD)	154.09	1.99	0.0926	0.3697	4	146.09
psi(.),p(JD,time)	155.6	3.5	0.0435	0.1738	4	147.6
psi(.),p(temp,time,JD)	155.6	3.5	0.0435	0.1738	5	145.6
