# Supplementary material for: Hotspots, Population Turnover and Long‐Term Data: Ecological Insights From a Short‐Lived Frog
Source: Ecol Evol. 2025 Dec 2;15(12):e72569. doi: 10.1002/ece3.72569 (PMC12670132; doi:10.1002/ece3.72569)
Supplement: Supplementary file 2 — Table S2: Model‐averaged estimates for p (probability of detection) with standard error (SE) and 95% confidence intervals. [file ECE3-15-e72569-s001.xlsx]

## Sheet: Sheet1
Table S2. Model-averaged estimates for p (probability of detection) with standard error (SE) and 95% confidence intervals.
Year	p	SE	95% CI
2004	0.536	0.0749	30.2 - 85.5
2005	0.5915	0.075	32.2 - 81.0
2006	0.3595	0.0545	20.2 - 54.8
2007	0.5402	0.1264	38.7 - 66.5
2008	0.4535	0.1899	33.0 - 54.2
-	-	-	-
2017	0.5753	0.117	40.0 - 69.1
2018	0.705	0.1589	57.5 - 81.6
2019	0.4272	0.1086	26.8 - 53.5
2020	0.6657	0.1236	44.7 - 75.4
2021	0.6671	0.1137	48.2 - 77.8
2022	0.5625	0.1592	40.9 - 70.4
