# Supplementary material for: Hotspots, Population Turnover and Long‐Term Data: Ecological Insights From a Short‐Lived Frog
Source: Ecol Evol. 2025 Dec 2;15(12):e72569. doi: 10.1002/ece3.72569 (PMC12670132; doi:10.1002/ece3.72569)
Supplement: Supplementary file 3 — Table S3: Model‐averaged occupancy estimates (ψ) for each year of the study with associated standard errors (SE). [file ECE3-15-e72569-s002.xlsx]

## Sheet: Sheet1
Table S3. Model-averaged occupancy estimates (ψ) for each year of the study with associated standard errors (SE).
Year	ψ	SE
2004	0.310258	0.096504
2005	0.329584	0.0836024
2006	0.351984	0.076378
2007	0.371172	0.0706516
2008	0.387639	0.0663365
-	-	-
2017	0.401754	0.0632878
2018	0.413838	0.0613461
2019	0.424212	0.0603361
2020	0.433098	0.0600425
2021	0.440703	0.0602733
2022	0.44724	0.0608747
